# Supplementary material for: Phylogenomic insight into dysploidy, speciation, and plastome evolution of a small Mediterranean genus Reichardia (Cichorieae; Asteraceae)
Source: Sci Rep. 2022 Jun 30;12:11030. doi: 10.1038/s41598-022-15235-1 (PMC9247168; doi:10.1038/s41598-022-15235-1)
Supplement: Supplementary file 3 — Supplementary Table S1. [file 41598_2022_15235_MOESM3_ESM.xlsx]

## Sheet: Sheet1
	Supplementary Table 1. Codon-anticodon recognition pattern and codon usage for the chloroplast genomes of eight Reichardia (R. albanica, R. crystallina, R. famarae, R. gaditana, R. intermedia, R. ligulata, R. picroides, and R. tingitana) and two outgroup taxa of the genus Launaea (L. arborescens and L. nudicaulis) species.
			AA: Amino Acid (single letter amino acid code)
			RSCU: Relative synonymous codon usage value (the relative frequencies of occurrence of the synonymous codon for a specific amino acid)
	1. Reichardia albanica MZ665536					2. Reichardia crystallina MN882723					3. Reichardia famarae MN893254					4. Reichardia ligulata MN893255					5. Reichardia gaditana MZ665535					6. Reichardia tingitana MZ665533					7. Reichardia intermedia MZ665534					8. Reichardia picroides MN893256					9. Launaea arborescens MN877944					10. Launaea nudicaulis MN877945
	AA	Codon	Count	RSCU		AA	Codon	Count	RSCU		AA	Codon	Count	RSCU		AA	Codon	Count	RSCU		AA	Codon	Count	RSCU		AA	Codon	Count	RSCU		AA	Codon	Count	RSCU		AA	Codon	Count	RSCU		AA	Codon	Count	RSCU		AA	Codon	Count	RSCU
	Asp (D)	GAU(D)	713	1.59		Asp (D)	GAU(D)	710	1.59		Asp (D)	GAU(D)	710	1.59		Asp (D)	GAU(D)	711	1.59		Asp (D)	GAU(D)	711	1.59		Asp (D)	GAU(D)	710	1.59		Asp (D)	GAU(D)	718	1.59		Asp (D)	GAU(D)	717	1.59		Asp (D)	GAU(D)	718	1.6		Asp (D)	GAU(D)	713	1.6
		GAC(D)	182	0.41			GAC(D)	183	0.41			GAC(D)	183	0.41			GAC(D)	183	0.41			GAC(D)	183	0.41			GAC(D)	183	0.41			GAC(D)	184	0.41			GAC(D)	184	0.41			GAC(D)	178	0.4			GAC(D)	180	0.4
	Leu (L)	UUA(L)	786	1.92		Leu (L)	UUA(L)	784	1.92		Leu (L)	UUA(L)	784	1.92		Leu (L)	UUA(L)	783	1.92		Leu (L)	UUA(L)	784	1.92		Leu (L)	UUA(L)	783	1.92		Leu (L)	UUA(L)	783	1.92		Leu (L)	UUA(L)	785	1.92		Leu (L)	UUA(L)	779	1.91		Leu (L)	UUA(L)	774	1.9
		UUG(L)	508	1.24			UUG(L)	509	1.25			UUG(L)	509	1.25			UUG(L)	510	1.25			UUG(L)	509	1.25			UUG(L)	508	1.25			UUG(L)	516	1.26			UUG(L)	515	1.26			UUG(L)	508	1.25			UUG(L)	510	1.26
		CUU(L)	528	1.29			CUU(L)	527	1.29			CUU(L)	528	1.29			CUU(L)	527	1.29			CUU(L)	528	1.29			CUU(L)	527	1.29			CUU(L)	528	1.29			CUU(L)	529	1.29			CUU(L)	526	1.29			CUU(L)	528	1.3
		CUC(L)	153	0.37			CUC(L)	156	0.38			CUC(L)	155	0.38			CUC(L)	154	0.38			CUC(L)	156	0.38			CUC(L)	156	0.38			CUC(L)	153	0.37			CUC(L)	152	0.37			CUC(L)	150	0.37			CUC(L)	151	0.37
		CUA(L)	328	0.8			CUA(L)	327	0.8			CUA(L)	327	0.8			CUA(L)	327	0.8			CUA(L)	327	0.8			CUA(L)	328	0.8			CUA(L)	331	0.81			CUA(L)	331	0.81			CUA(L)	325	0.8			CUA(L)	327	0.8
		CUG(L)	150	0.37			CUG(L)	145	0.36			CUG(L)	145	0.36			CUG(L)	146	0.36			CUG(L)	145	0.36			CUG(L)	144	0.35			CUG(L)	142	0.35			CUG(L)	142	0.35			CUG(L)	153	0.38			CUG(L)	148	0.36
	Ile (I)	AUU(I)	948	1.47		Ile (I)	AUU(I)	952	1.48		Ile (I)	AUU(I)	952	1.48		Ile (I)	AUU(I)	952	1.48		Ile (I)	AUU(I)	951	1.48		Ile (I)	AUU(I)	952	1.48		Ile (I)	AUU(I)	950	1.47		Ile (I)	AUU(I)	951	1.48		Ile (I)	AUU(I)	941	1.47		Ile (I)	AUU(I)	947	1.48
		AUC(I)	373	0.58			AUC(I)	369	0.57			AUC(I)	369	0.57			AUC(I)	369	0.57			AUC(I)	367	0.57			AUC(I)	369	0.57			AUC(I)	379	0.59			AUC(I)	378	0.59			AUC(I)	380	0.59			AUC(I)	373	0.58
		AUA(I)	608	0.95			AUA(I)	606	0.94			AUA(I)	606	0.94			AUA(I)	606	0.94			AUA(I)	606	0.94			AUA(I)	605	0.94			AUA(I)	605	0.94			AUA(I)	605	0.94			AUA(I)	601	0.94			AUA(I)	604	0.94
	Met (M)	AUG(M)	539	1		Met (M)	AUG(M)	543	1		Met (M)	AUG(M)	543	1		Met (M)	AUG(M)	543	1		Met (M)	AUG(M)	544	1		Met (M)	AUG(M)	544	1		Met (M)	AUG(M)	542	1		Met (M)	AUG(M)	541	1		Met (M)	AUG(M)	548	1		Met (M)	AUG(M)	546	1
	Asn (N)	AAU(N)	844	1.57		Asn (N)	AAU(N)	847	1.56		Asn (N)	AAU(N)	847	1.57		Asn (N)	AAU(N)	846	1.57		Asn (N)	AAU(N)	847	1.57		Asn (N)	AAU(N)	847	1.57		Asn (N)	AAU(N)	840	1.55		Asn (N)	AAU(N)	842	1.56		Asn (N)	AAU(N)	846	1.57		Asn (N)	AAU(N)	848	1.57
		AAC(N)	234	0.43			AAC(N)	236	0.44			AAC(N)	235	0.43			AAC(N)	235	0.43			AAC(N)	235	0.43			AAC(N)	235	0.43			AAC(N)	242	0.45			AAC(N)	236	0.44			AAC(N)	233	0.43			AAC(N)	233	0.43
	Val (V)	GUU(V)	455	1.46		Val (V)	GUU(V)	452	1.45		Val (V)	GUU(V)	452	1.45		Val (V)	GUU(V)	452	1.45		Val (V)	GUU(V)	452	1.44		Val (V)	GUU(V)	452	1.45		Val (V)	GUU(V)	453	1.45		Val (V)	GUU(V)	451	1.44		Val (V)	GUU(V)	457	1.46		Val (V)	GUU(V)	454	1.44
		GUC(V)	154	0.49			GUC(V)	156	0.5			GUC(V)	156	0.5			GUC(V)	156	0.5			GUC(V)	159	0.51			GUC(V)	156	0.5			GUC(V)	153	0.49			GUC(V)	153	0.49			GUC(V)	155	0.49			GUC(V)	159	0.5
		GUA(V)	480	1.54			GUA(V)	482	1.54			GUA(V)	482	1.54			GUA(V)	482	1.54			GUA(V)	482	1.54			GUA(V)	482	1.54			GUA(V)	483	1.54			GUA(V)	483	1.55			GUA(V)	477	1.52			GUA(V)	482	1.53
		GUG(V)	161	0.52			GUG(V)	161	0.51			GUG(V)	161	0.51			GUG(V)	161	0.51			GUG(V)	161	0.51			GUG(V)	160	0.51			GUG(V)	163	0.52			GUG(V)	163	0.52			GUG(V)	167	0.53			GUG(V)	166	0.53
	Phe (F)	UUU(F)	856	1.34		Phe (F)	UUU(F)	862	1.35		Phe (F)	UUU(F)	863	1.35		Phe (F)	UUU(F)	863	1.35		Phe (F)	UUU(F)	862	1.35		Phe (F)	UUU(F)	862	1.35		Phe (F)	UUU(F)	861	1.35		Phe (F)	UUU(F)	861	1.35		Phe (F)	UUU(F)	862	1.35		Phe (F)	UUU(F)	865	1.35
		UUC(F)	421	0.66			UUC(F)	414	0.65			UUC(F)	413	0.65			UUC(F)	413	0.65			UUC(F)	414	0.65			UUC(F)	415	0.65			UUC(F)	417	0.65			UUC(F)	417	0.65			UUC(F)	419	0.65			UUC(F)	417	0.65
	Pro (P)	CCU(P)	374	1.55		Pro (P)	CCU(P)	375	1.55		Pro (P)	CCU(P)	375	1.55		Pro (P)	CCU(P)	375	1.54		Pro (P)	CCU(P)	374	1.54		Pro (P)	CCU(P)	375	1.55		Pro (P)	CCU(P)	376	1.55		Pro (P)	CCU(P)	376	1.55		Pro (P)	CCU(P)	378	1.57		Pro (P)	CCU(P)	381	1.58
		CCC(P)	169	0.7			CCC(P)	170	0.7			CCC(P)	170	0.7			CCC(P)	171	0.7			CCC(P)	170	0.7			CCC(P)	170	0.7			CCC(P)	170	0.7			CCC(P)	169	0.7			CCC(P)	167	0.69			CCC(P)	163	0.67
		CCA(P)	282	1.17			CCA(P)	283	1.17			CCA(P)	283	1.17			CCA(P)	284	1.17			CCA(P)	283	1.17			CCA(P)	283	1.17			CCA(P)	278	1.15			CCA(P)	282	1.16			CCA(P)	272	1.13			CCA(P)	279	1.16
		CCG(P)	143	0.59			CCG(P)	141	0.58			CCG(P)	142	0.59			CCG(P)	141	0.58			CCG(P)	142	0.59			CCG(P)	142	0.59			CCG(P)	145	0.6			CCG(P)	142	0.59			CCG(P)	148	0.61			CCG(P)	143	0.59
	Gln (Q)	CAA(Q)	639	1.54		Gln (Q)	CAA(Q)	631	1.53		Gln (Q)	CAA(Q)	632	1.53		Gln (Q)	CAA(Q)	632	1.53		Gln (Q)	CAA(Q)	630	1.53		Gln (Q)	CAA(Q)	631	1.53		Gln (Q)	CAA(Q)	640	1.53		Gln (Q)	CAA(Q)	641	1.54		Gln (Q)	CAA(Q)	633	1.54		Gln (Q)	CAA(Q)	636	1.54
		CAG(Q)	192	0.46			CAG(Q)	196	0.47			CAG(Q)	196	0.47			CAG(Q)	196	0.47			CAG(Q)	196	0.47			CAG(Q)	196	0.47			CAG(Q)	194	0.47			CAG(Q)	193	0.46			CAG(Q)	190	0.46			CAG(Q)	192	0.46
	Lys (K)	AAA(K)	892	1.5		Lys (K)	AAA(K)	894	1.51		Lys (K)	AAA(K)	895	1.51		Lys (K)	AAA(K)	895	1.51		Lys (K)	AAA(K)	895	1.51		Lys (K)	AAA(K)	895	1.51		Lys (K)	AAA(K)	894	1.51		Lys (K)	AAA(K)	896	1.51		Lys (K)	AAA(K)	893	1.51		Lys (K)	AAA(K)	896	1.5
		AAG(K)	295	0.5			AAG(K)	288	0.49			AAG(K)	288	0.49			AAG(K)	288	0.49			AAG(K)	288	0.49			AAG(K)	289	0.49			AAG(K)	290	0.49			AAG(K)	290	0.49			AAG(K)	291	0.49			AAG(K)	295	0.5
	Ser (S)	UCU(S)	512	1.79		Ser (S)	UCU(S)	511	1.8		Ser (S)	UCU(S)	511	1.8		Ser (S)	UCU(S)	511	1.8		Ser (S)	UCU(S)	511	1.8		Ser (S)	UCU(S)	510	1.8		Ser (S)	UCU(S)	511	1.8		Ser (S)	UCU(S)	511	1.8		Ser (S)	UCU(S)	504	1.78		Ser (S)	UCU(S)	513	1.81
		UCC(S)	255	0.89			UCC(S)	252	0.89			UCC(S)	252	0.89			UCC(S)	252	0.89			UCC(S)	253	0.89			UCC(S)	252	0.89			UCC(S)	252	0.89			UCC(S)	252	0.89			UCC(S)	257	0.91			UCC(S)	249	0.88
		UCA(S)	346	1.21			UCA(S)	342	1.21			UCA(S)	342	1.21			UCA(S)	342	1.21			UCA(S)	342	1.21			UCA(S)	343	1.21			UCA(S)	342	1.2			UCA(S)	344	1.21			UCA(S)	343	1.21			UCA(S)	346	1.22
		UCG(S)	144	0.5			UCG(S)	144	0.51			UCG(S)	143	0.5			UCG(S)	143	0.5			UCG(S)	142	0.5			UCG(S)	143	0.5			UCG(S)	145	0.51			UCG(S)	142	0.5			UCG(S)	147	0.52			UCG(S)	142	0.5
		AGU(S)	359	1.26			AGU(S)	354	1.25			AGU(S)	354	1.25			AGU(S)	354	1.25			AGU(S)	355	1.25			AGU(S)	354	1.25			AGU(S)	351	1.24			AGU(S)	352	1.24			AGU(S)	351	1.24			AGU(S)	357	1.26
		AGC(S)	97	0.34			AGC(S)	99	0.35			AGC(S)	99	0.35			AGC(S)	99	0.35			AGC(S)	99	0.35			AGC(S)	99	0.35			AGC(S)	103	0.36			AGC(S)	102	0.36			AGC(S)	100	0.35			AGC(S)	95	0.33
	Glu (E)	GAA(E)	888	1.51		Glu (E)	GAA(E)	889	1.51		Glu (E)	GAA(E)	887	1.51		Glu (E)	GAA(E)	887	1.51		Glu (E)	GAA(E)	888	1.51		Glu (E)	GAA(E)	888	1.51		Glu (E)	GAA(E)	891	1.51		Glu (E)	GAA(E)	890	1.51		Glu (E)	GAA(E)	877	1.5		Glu (E)	GAA(E)	879	1.5
		GAG(E)	288	0.49			GAG(E)	288	0.49			GAG(E)	288	0.49			GAG(E)	287	0.49			GAG(E)	287	0.49			GAG(E)	288	0.49			GAG(E)	289	0.49			GAG(E)	289	0.49			GAG(E)	289	0.5			GAG(E)	291	0.5
	Thr (T)	ACU(T)	466	1.62		Thr (T)	ACU(T)	466	1.62		Thr (T)	ACU(T)	466	1.62		Thr (T)	ACU(T)	467	1.62		Thr (T)	ACU(T)	466	1.62		Thr (T)	ACU(T)	466	1.62		Thr (T)	ACU(T)	464	1.62		Thr (T)	ACU(T)	465	1.62		Thr (T)	ACU(T)	468	1.63		Thr (T)	ACU(T)	468	1.63
		ACC(T)	222	0.77			ACC(T)	222	0.77			ACC(T)	222	0.77			ACC(T)	222	0.77			ACC(T)	222	0.77			ACC(T)	222	0.77			ACC(T)	225	0.78			ACC(T)	224	0.78			ACC(T)	223	0.78			ACC(T)	222	0.77
		ACA(T)	356	1.24			ACA(T)	357	1.24			ACA(T)	357	1.24			ACA(T)	357	1.24			ACA(T)	357	1.24			ACA(T)	357	1.24			ACA(T)	352	1.23			ACA(T)	353	1.23			ACA(T)	352	1.23			ACA(T)	355	1.23
		ACG(T)	107	0.37			ACG(T)	107	0.37			ACG(T)	107	0.37			ACG(T)	107	0.37			ACG(T)	107	0.37			ACG(T)	107	0.37			ACG(T)	107	0.37			ACG(T)	106	0.37			ACG(T)	104	0.36			ACG(T)	105	0.37
	Ala (A)	GCU(A)	578	1.79		Ala (A)	GCU(A)	578	1.79		Ala (A)	GCU(A)	577	1.79		Ala (A)	GCU(A)	577	1.79		Ala (A)	GCU(A)	578	1.79		Ala (A)	GCU(A)	578	1.79		Ala (A)	GCU(A)	578	1.79		Ala (A)	GCU(A)	578	1.79		Ala (A)	GCU(A)	576	1.78		Ala (A)	GCU(A)	577	1.79
		GCC(A)	203	0.63			GCC(A)	200	0.62			GCC(A)	201	0.62			GCC(A)	201	0.62			GCC(A)	200	0.62			GCC(A)	200	0.62			GCC(A)	199	0.62			GCC(A)	199	0.62			GCC(A)	201	0.62			GCC(A)	203	0.63
		GCA(A)	380	1.18			GCA(A)	379	1.18			GCA(A)	379	1.18			GCA(A)	380	1.18			GCA(A)	379	1.18			GCA(A)	379	1.18			GCA(A)	383	1.19			GCA(A)	382	1.19			GCA(A)	378	1.17			GCA(A)	378	1.17
		GCG(A)	129	0.4			GCG(A)	132	0.41			GCG(A)	132	0.41			GCG(A)	131	0.41			GCG(A)	133	0.41			GCG(A)	132	0.41			GCG(A)	129	0.4			GCG(A)	130	0.4			GCG(A)	136	0.42			GCG(A)	133	0.41
	Tyr (Y)	UAU(Y)	695	1.62		Tyr (Y)	UAU(Y)	694	1.62		Tyr (Y)	UAU(Y)	694	1.62		Tyr (Y)	UAU(Y)	694	1.62		Tyr (Y)	UAU(Y)	693	1.62		Tyr (Y)	UAU(Y)	693	1.62		Tyr (Y)	UAU(Y)	693	1.62		Tyr (Y)	UAU(Y)	692	1.62		Tyr (Y)	UAU(Y)	696	1.63		Tyr (Y)	UAU(Y)	701	1.63
		UAC(Y)	162	0.38			UAC(Y)	162	0.38			UAC(Y)	162	0.38			UAC(Y)	162	0.38			UAC(Y)	162	0.38			UAC(Y)	162	0.38			UAC(Y)	160	0.38			UAC(Y)	160	0.38			UAC(Y)	160	0.37			UAC(Y)	159	0.37
	His (H)	CAU(H)	398	1.52		His (H)	CAU(H)	397	1.52		His (H)	CAU(H)	397	1.52		His (H)	CAU(H)	397	1.52		His (H)	CAU(H)	397	1.52		His (H)	CAU(H)	397	1.52		His (H)	CAU(H)	392	1.51		His (H)	CAU(H)	395	1.51		His (H)	CAU(H)	394	1.51		His (H)	CAU(H)	398	1.52
		CAC(H)	126	0.48			CAC(H)	126	0.48			CAC(H)	126	0.48			CAC(H)	126	0.48			CAC(H)	127	0.48			CAC(H)	126	0.48			CAC(H)	128	0.49			CAC(H)	128	0.49			CAC(H)	128	0.49			CAC(H)	124	0.48
	Cys (C)	UGU(C)	180	1.48		Cys (C)	UGU(C)	180	1.48		Cys (C)	UGU(C)	180	1.48		Cys (C)	UGU(C)	180	1.48		Cys (C)	UGU(C)	180	1.48		Cys (C)	UGU(C)	181	1.48		Cys (C)	UGU(C)	181	1.48		Cys (C)	UGU(C)	181	1.48		Cys (C)	UGU(C)	181	1.47		Cys (C)	UGU(C)	177	1.47
		UGC(C)	63	0.52			UGC(C)	64	0.52			UGC(C)	64	0.52			UGC(C)	64	0.52			UGC(C)	64	0.52			UGC(C)	64	0.52			UGC(C)	63	0.52			UGC(C)	63	0.52			UGC(C)	65	0.53			UGC(C)	64	0.53
	Arg (R)	CGU(R)	318	1.41		Arg (R)	CGU(R)	317	1.4		Arg (R)	CGU(R)	317	1.4		Arg (R)	CGU(R)	317	1.4		Arg (R)	CGU(R)	317	1.4		Arg (R)	CGU(R)	317	1.4		Arg (R)	CGU(R)	319	1.41		Arg (R)	CGU(R)	318	1.4		Arg (R)	CGU(R)	315	1.38		Arg (R)	CGU(R)	313	1.37
		CGC(R)	89	0.39			CGC(R)	89	0.39			CGC(R)	89	0.39			CGC(R)	89	0.39			CGC(R)	90	0.4			CGC(R)	89	0.39			CGC(R)	86	0.38			CGC(R)	87	0.38			CGC(R)	88	0.39			CGC(R)	92	0.4
		CGA(R)	296	1.31			CGA(R)	300	1.33			CGA(R)	300	1.33			CGA(R)	300	1.33			CGA(R)	301	1.33			CGA(R)	300	1.33			CGA(R)	298	1.32			CGA(R)	298	1.32			CGA(R)	305	1.34			CGA(R)	306	1.34
		CGG(R)	102	0.45			CGG(R)	102	0.45			CGG(R)	102	0.45			CGG(R)	102	0.45			CGG(R)	102	0.45			CGG(R)	102	0.45			CGG(R)	104	0.46			CGG(R)	104	0.46			CGG(R)	105	0.46			CGG(R)	102	0.45
		AGA(R)	419	1.86			AGA(R)	419	1.85			AGA(R)	419	1.85			AGA(R)	419	1.85			AGA(R)	419	1.85			AGA(R)	419	1.85			AGA(R)	417	1.85			AGA(R)	418	1.85			AGA(R)	419	1.84			AGA(R)	420	1.84
		AGG(R)	131	0.58			AGG(R)	130	0.57			AGG(R)	130	0.57			AGG(R)	130	0.57			AGG(R)	130	0.57			AGG(R)	130	0.57			AGG(R)	132	0.58			AGG(R)	134	0.59			AGG(R)	138	0.6			AGG(R)	134	0.59
	Trp (W)	UGG(W)	396	1		Trp (W)	UGG(W)	396	1		Trp (W)	UGG(W)	396	1		Trp (W)	UGG(W)	396	1		Trp (W)	UGG(W)	396	1		Trp (W)	UGG(W)	397	1		Trp (W)	UGG(W)	395	1		Trp (W)	UGG(W)	395	1		Trp (W)	UGG(W)	396	1		Trp (W)	UGG(W)	398	1
	Gly (G)	GGU(G)	531	1.34		Gly (G)	GGU(G)	532	1.34		Gly (G)	GGU(G)	533	1.34		Gly (G)	GGU(G)	532	1.34		Gly (G)	GGU(G)	531	1.34		Gly (G)	GGU(G)	531	1.34		Gly (G)	GGU(G)	534	1.34		Gly (G)	GGU(G)	535	1.34		Gly (G)	GGU(G)	531	1.33		Gly (G)	GGU(G)	531	1.33
		GGC(G)	182	0.46			GGC(G)	184	0.46			GGC(G)	184	0.46			GGC(G)	184	0.46			GGC(G)	183	0.46			GGC(G)	185	0.47			GGC(G)	187	0.47			GGC(G)	187	0.47			GGC(G)	189	0.47			GGC(G)	192	0.48
		GGA(G)	599	1.51			GGA(G)	600	1.51			GGA(G)	601	1.51			GGA(G)	601	1.51			GGA(G)	600	1.51			GGA(G)	601	1.51			GGA(G)	596	1.5			GGA(G)	596	1.5			GGA(G)	607	1.52			GGA(G)	603	1.51
		GGG(G)	276	0.7			GGG(G)	273	0.69			GGG(G)	272	0.68			GGG(G)	273	0.69			GGG(G)	272	0.69			GGG(G)	273	0.69			GGG(G)	274	0.69			GGG(G)	274	0.69			GGG(G)	266	0.67			GGG(G)	267	0.67
	Stop (*)	UAA(*)	45	1.67		Stop (*)	UAA(*)	46	1.7		Stop (*)	UAA(*)	46	1.7		Stop (*)	UAA(*)	46	1.7		Stop (*)	UAA(*)	46	1.7		Stop (*)	UAA(*)	46	1.7		Stop (*)	UAA(*)	46	1.7		Stop (*)	UAA(*)	46	1.7		Stop (*)	UAA(*)	45	1.67		Stop (*)	UAA(*)	46	1.7
		UAG(*)	21	0.78			UAG(*)	20	0.74			UAG(*)	20	0.74			UAG(*)	20	0.74			UAG(*)	20	0.74			UAG(*)	20	0.74			UAG(*)	20	0.74			UAG(*)	20	0.74			UAG(*)	20	0.74			UAG(*)	20	0.74
		UGA(*)	15	0.56			UGA(*)	15	0.56			UGA(*)	15	0.56			UGA(*)	15	0.56			UGA(*)	15	0.56			UGA(*)	15	0.56			UGA(*)	15	0.56			UGA(*)	15	0.56			UGA(*)	16	0.59			UGA(*)	15	0.56
	Average# codons=22781					Average# codons=22765					Average# codons=22765					Average# codons=22765					Average# codons=22765					Average# codons=22765					Average# codons=22791					Average# codons=22790					Average# codons=22765					Average# codons=22785
