# Supplementary material for: Phylogenomic insight into dysploidy, speciation, and plastome evolution of a small Mediterranean genus Reichardia (Cichorieae; Asteraceae)
Source: Sci Rep. 2022 Jun 30;12:11030. doi: 10.1038/s41598-022-15235-1 (PMC9247168; doi:10.1038/s41598-022-15235-1)
Supplement: Supplementary file 4 — Supplementary Table S2. [file 41598_2022_15235_MOESM4_ESM.xlsx]

## Sheet: Sheet1
Supplementary Table 2. Predicted RNA editing sites in the chloroplast genomes of eight Reichardia (R. albanica, R. crystallina, R. famarae, R. gaditana, R. intermedia, R. picroides, and R. tingitana) and two Launaea (L. arborescens and L. nudicaulis) species.
	1. Reichardia albanica_MZ665536							2. Reichardia crystallina_MN882723					3. Reichardia famarae MN893254							4. Reichardia ligulata MN893255						5. Reichardia gaditana MZ665535						6. Reichardia tingitana MZ665533						7. Reichardia intermedia MZ665534						8. Reichardia picroides MN893256
	Gene	Nucleotide Position	Amino Acid Position	Codon Conversion	Score		Gene	Nucleotide Position	Amino Acid Position	Codon Conversion	Score		Gene	Nucleotide Position	Amino Acid Position	Codon Conversion	Score		Gene	Nucleotide Position	Amino Acid Position	Codon Conversion	Score		Gene	Nucleotide Position	Amino Acid Position	Codon Conversion	Score		Gene	Nucleotide Position	Amino Acid Position	Codon Conversion	Score		Gene	Nucleotide Position	Amino Acid Position	Codon Conversion	Score		Gene	Nucleotide Position	Amino Acid Position	Codon Conversion	Score		Gene
	accD	214	72	CAT (H) => TAT (Y)	1		accD						accD						accD						accD						accD						accD						accD						accD
		364	122	CCT (P) => TCT (S)	1			370	124	CCT (P) => TCT (S)	1			370	124	CCT (P) => TCT (S)	1			370	124	CCT (P) => TCT (S)	1			370	124	CCT (P) => TCT (S)	1			370	124	CCT (P) => TCT (S)	1			370	124	CCT (P) => TCT (S)	1			370	124	CCT (P) => TCT (S)	1
		445	149	CAC (H) => TAC (Y)	1			451	151	CAC (H) => TAC (Y)	1			451	151	CAC (H) => TAC (Y)	1			451	151	CAC (H) => TAC (Y)	1			451	151	CAC (H) => TAC (Y)	1			451	151	CAC (H) => TAC (Y)	1			451	151	CAC (H) => TAC (Y)	1			451	151	CAC (H) => TAC (Y)	1
		1219	407	CCA (P) => TCA (S)	1			1225	409	CCA (P) => TCA (S)	1			1225	409	CCA (P) => TCA (S)	1			1225	409	CCA (P) => TCA (S)	1			1225	409	CCA (P) => TCA (S)	1			1225	409	CCA (P) => TCA (S)	1			1225	409	CCA (P) => TCA (S)	1			1225	409	CCA (P) => TCA (S)	1
		1427	476	CCT (P) => CTT (L)	1			1433	478	CCT (P) => CTT (L)	1			1433	478	CCT (P) => CTT (L)	1			1433	478	CCT (P) => CTT (L)	1			1433	478	CCT (P) => CTT (L)	1			1433	478	CCT (P) => CTT (L)	1			1433	478	CCT (P) => CTT (L)	1			1433	478	CCT (P) => CTT (L)	1
	atpA	773	258	TCA (S) => TTA (L)	1		atpA	773	258	TCA (S) => TTA (L)	1		atpA	773	258	TCA (S) => TTA (L)	1		atpA	773	258	TCA (S) => TTA (L)	1		atpA	773	258	TCA (S) => TTA (L)	1		atpA	773	258	TCA (S) => TTA (L)	1		atpA	773	258	TCA (S) => TTA (L)	1		atpA	773	258	TCA (S) => TTA (L)	1		atpA

	atpB	0					atpB	0					atpB	0					atpB	0					atpB	0					atpB	0					atpB	0					atpB	0					atpB
	atpF	0					atpF	0					atpF	0					atpF	0					atpF	0					atpF	0					atpF	0					atpF	0					atpF
	atpI	0					atpI	0					atpI	0					atpI	0					atpI	0					atpI	0					atpI	0					atpI	0					atpI
	ccsA	110	37	CCA (P) => CTA (L)	0.86		ccsA	110	37	CCA (P) => CTA (L)	0.86		ccsA	110	37	CCA (P) => CTA (L)	0.86		ccsA	110	37	CCA (P) => CTA (L)	0.86		ccsA	110	37	CCA (P) => CTA (L)	0.86		ccsA	110	37	CCA (P) => CTA (L)	0.86		ccsA	110	37	CCA (P) => CTA (L)	0.86		ccsA	110	37	CCA (P) => CTA (L)	0.86		ccsA
		370	124	CCC (P) => TCC (S)	0.86			370	124	CCC (P) => TCC (S)	0.86			370	124	CCC (P) => TCC (S)	0.86			370	124	CCC (P) => TCC (S)	0.86			370	124	CCC (P) => TCC (S)	0.86			370	124	CCC (P) => TCC (S)	0.86			370	124	CCC (P) => TCC (S)	0.86			370	124	CCC (P) => TCC (S)	0.86
	clpP	0					clpP	0					clpP	0					clpP	0					clpP	0					clpP	0					clpP	0					clpP	0					clpP
	matK	293	98	TCT (S) => TTT (F)	0.86		matK	293	98	TCT (S) => TTT (F)	0.86		matK	293	98	TCT (S) => TTT (F)	0.86		matK	293	98	TCT (S) => TTT (F)	0.86		matK	293	98	TCT (S) => TTT (F)	0.86		matK	293	98	TCT (S) => TTT (F)	0.86		matK	293	98	TCT (S) => TTT (F)	0.86		matK	293	98	TCT (S) => TTT (F)	0.86		matK
		646	216	CAT (H) => TAT (Y)	1			646	216	CAT (H) => TAT (Y)	1			646	216	CAT (H) => TAT (Y)	1			646	216	CAT (H) => TAT (Y)	1			646	216	CAT (H) => TAT (Y)	1			646	216	CAT (H) => TAT (Y)	1			646	216	CAT (H) => TAT (Y)	1			646	216	CAT (H) => TAT (Y)	1
		1249	417	CAT (H) => TAT (Y)	1			1249	417	CAT (H) => TAT (Y)	1			1249	417	CAT (H) => TAT (Y)	1			1249	417	CAT (H) => TAT (Y)	1			1249	417	CAT (H) => TAT (Y)	1			1249	417	CAT (H) => TAT (Y)	1			1249	417	CAT (H) => TAT (Y)	1			1249	417	CAT (H) => TAT (Y)	1
	ndhA	566	189	TCA (S) => TTA (L)	1		ndhA	566	189	TCA (S) => TTA (L)	1		ndhA	566	189	TCA (S) => TTA (L)	1		ndhA	566	189	TCA (S) => TTA (L)	1		ndhA	566	189	TCA (S) => TTA (L)	1		ndhA	566	189	TCA (S) => TTA (L)	1		ndhA	566	189	TCA (S) => TTA (L)	1		ndhA	566	189	TCA (S) => TTA (L)	1		ndhA
		1073	358	TCC (S) => TTC (F)	1			1073	358	TCC (S) => TTC (F)	1			1073	358	TCC (S) => TTC (F)	1			1073	358	TCC (S) => TTC (F)	1			1073	358	TCC (S) => TTC (F)	1			1073	358	TCC (S) => TTC (F)	1			1073	358	TCC (S) => TTC (F)	1			1073	358	TCC (S) => TTC (F)	1
	ndhB	149	50	TCA (S) => TTA (L)	1		ndhB	149	50	TCA (S) => TTA (L)	1		ndhB	149	50	TCA (S) => TTA (L)	1		ndhB	149	50	TCA (S) => TTA (L)	1		ndhB	149	50	TCA (S) => TTA (L)	1		ndhB	149	50	TCA (S) => TTA (L)	1		ndhB	149	50	TCA (S) => TTA (L)	1		ndhB	149	50	TCA (S) => TTA (L)	1		ndhB
																																						259	87	CTT (L) => TTT (F)	1			259	87	CTT (L) => TTT (F)	1
		467	156	CCA (P) => CTA (L)	1			467	156	CCA (P) => CTA (L)	1			467	156	CCA (P) => CTA (L)	1			467	156	CCA (P) => CTA (L)	1			467	156	CCA (P) => CTA (L)	1			467	156	CCA (P) => CTA (L)	1			467	156	CCA (P) => CTA (L)	1			467	156	CCA (P) => CTA (L)	1
		586	196	CAT (H) => TAT (Y)	1			586	196	CAT (H) => TAT (Y)	1			586	196	CAT (H) => TAT (Y)	1			586	196	CAT (H) => TAT (Y)	1			586	196	CAT (H) => TAT (Y)	1			586	196	CAT (H) => TAT (Y)	1			586	196	CAT (H) => TAT (Y)	1			586	196	CAT (H) => TAT (Y)	1
		611	204	TCA (S) => TTA (L)	0.8			611	204	TCA (S) => TTA (L)	0.8			611	204	TCA (S) => TTA (L)	0.8			611	204	TCA (S) => TTA (L)	0.8			611	204	TCA (S) => TTA (L)	0.8			611	204	TCA (S) => TTA (L)	0.8			611	204	TCA (S) => TTA (L)	0.8			611	204	TCA (S) => TTA (L)	0.8
		737	246	CCA (P) => CTA (L)	1			737	246	CCA (P) => CTA (L)	1			737	246	CCA (P) => CTA (L)	1			737	246	CCA (P) => CTA (L)	1			737	246	CCA (P) => CTA (L)	1			737	246	CCA (P) => CTA (L)	1			737	246	CCA (P) => CTA (L)	1			737	246	CCA (P) => CTA (L)	1
		746	249	TCT (S) => TTT (F)	1			746	249	TCT (S) => TTT (F)	1			746	249	TCT (S) => TTT (F)	1			746	249	TCT (S) => TTT (F)	1			746	249	TCT (S) => TTT (F)	1			746	249	TCT (S) => TTT (F)	1			746	249	TCT (S) => TTT (F)	1			746	249	TCT (S) => TTT (F)	1
		830	277	TCA (S) => TTA (L)	1			830	277	TCA (S) => TTA (L)	1			830	277	TCA (S) => TTA (L)	1			830	277	TCA (S) => TTA (L)	1			830	277	TCA (S) => TTA (L)	1			830	277	TCA (S) => TTA (L)	1			830	277	TCA (S) => TTA (L)	1			830	277	TCA (S) => TTA (L)	1
		836	279	TCA (S) => TTA (L)	1			836	279	TCA (S) => TTA (L)	1			836	279	TCA (S) => TTA (L)	1			836	279	TCA (S) => TTA (L)	1			836	279	TCA (S) => TTA (L)	1			836	279	TCA (S) => TTA (L)	1			836	279	TCA (S) => TTA (L)	1			836	279	TCA (S) => TTA (L)	1
		1481	494	CCA (P) => CTA (L)	1			1481	494	CCA (P) => CTA (L)	1			1481	494	CCA (P) => CTA (L)	1			1481	494	CCA (P) => CTA (L)	1			1481	494	CCA (P) => CTA (L)	1			1481	494	CCA (P) => CTA (L)	1			1481	494	CCA (P) => CTA (L)	1			1481	494	CCA (P) => CTA (L)	1
	ndhD	263	88	TCA (S) => TTA (L)	1		ndhD	263	88	TCA (S) => TTA (L)	1		ndhD	263	88	TCA (S) => TTA (L)	1		ndhD	263	88	TCA (S) => TTA (L)	1		ndhD	263	88	TCA (S) => TTA (L)	1		ndhD	263	88	TCA (S) => TTA (L)	1		ndhD	263	88	TCA (S) => TTA (L)	1		ndhD	263	88	TCA (S) => TTA (L)	1		ndhD
		479	160	TCA (S) => TTA (L)	1																																	479	160	TCA (S) => TTA (L)	1			479	160	TCA (S) => TTA (L)	1
		758	253	TCA (S) => TTA (L)	1			758	253	TCA (S) => TTA (L)	1			758	253	TCA (S) => TTA (L)	1			758	253	TCA (S) => TTA (L)	1			758	253	TCA (S) => TTA (L)	1			758	253	TCA (S) => TTA (L)	1			758	253	TCA (S) => TTA (L)	1			758	253	TCA (S) => TTA (L)	1
		767	256	CCC (P) => CTC (L)	1			767	256	CCC (P) => CTC (L)	1			767	256	CCC (P) => CTC (L)	1			767	256	CCC (P) => CTC (L)	1			767	256	CCC (P) => CTC (L)	1			767	256	CCC (P) => CTC (L)	1
		1178	393	TCA (S) => TTA (L)	0.8			1178	393	TCA (S) => TTA (L)	0.8			1178	393	TCA (S) => TTA (L)	0.8			1178	393	TCA (S) => TTA (L)	0.8			1178	393	TCA (S) => TTA (L)	0.8			1178	393	TCA (S) => TTA (L)	0.8			1178	393	TCA (S) => TTA (L)	0.8			1178	393	TCA (S) => TTA (L)	0.8
	ndhF	290	97	TCA (S) => TTA (L)	1		ndhF	290	97	TCA (S) => TTA (L)	1		ndhF	290	97	TCA (S) => TTA (L)	1		ndhF	290	97	TCA (S) => TTA (L)	1		ndhF	290	97	TCA (S) => TTA (L)	1		ndhF	290	97	TCA (S) => TTA (L)	1		ndhF	290	97	TCA (S) => TTA (L)	1		ndhF	290	97	TCA (S) => TTA (L)	1		ndhF
	ndhG	166	56	CAT (H) => TAT (Y)	0.8		ndhG	166	56	CAT (H) => TAT (Y)	0.8		ndhG	166	56	CAT (H) => TAT (Y)	0.8		ndhG	166	56	CAT (H) => TAT (Y)	0.8		ndhG	166	56	CAT (H) => TAT (Y)	0.8		ndhG	166	56	CAT (H) => TAT (Y)	0.8		ndhG	166	56	CAT (H) => TAT (Y)	0.8		ndhG	166	56	CAT (H) => TAT (Y)	0.8		ndhG
		314	105	ACA (T) => ATA (I)	0.8			314	105	ACA (T) => ATA (I)	0.8			314	105	ACA (T) => ATA (I)	0.8			314	105	ACA (T) => ATA (I)	0.8			314	105	ACA (T) => ATA (I)	0.8			314	105	ACA (T) => ATA (I)	0.8			314	105	ACA (T) => ATA (I)	0.8			314	105	ACA (T) => ATA (I)	0.8
	petB	418	140	CGG (R) => TGG (W)	1		petB	418	140	CGG (R) => TGG (W)	1		petB	418	140	CGG (R) => TGG (W)	1		petB	418	140	CGG (R) => TGG (W)	1		petB	418	140	CGG (R) => TGG (W)	1		petB	418	140	CGG (R) => TGG (W)	1		petB	418	140	CGG (R) => TGG (W)	1		petB	418	140	CGG (R) => TGG (W)	1		petB
		611	204	CCA (P) => CTA (L)	1			611	204	CCA (P) => CTA (L)	1			611	204	CCA (P) => CTA (L)	1			611	204	CCA (P) => CTA (L)	1			611	204	CCA (P) => CTA (L)	1			611	204	CCA (P) => CTA (L)	1									611	204	CCA (P) => CTA (L)	1
	petD	0					petD	0					petD	0					petD	0					petD	0					petD	0					petD	0					petD	0					petD
	petG	0					petG	0					petG	0					petG	0					petG	0					petG	0					petG	0					petG	0					petG
	petL	0					petL	0					petL	0					petL	0					petL	0					petL	0					petL	0					petL	0					petL
	psaB	0					psaB	0					psaB	0					psaB	0					psaB	0					psaB	0					psaB	0					psaB	0					psaB
	psaI	0					psaI	0					psaI	0					psaI	0					psaI	0					psaI	0					psaI	0					psaI	0					psaI
	psbB	0					psbB	0					psbB	0					psbB	0					psbB	0					psbB	0					psbB	0					psbB	0					psbB
	psbE	0					psbE	0					psbE	0					psbE	0					psbE	0					psbE	0					psbE	0					psbE	0					psbE
	psbF	77	26	TCT (S) => TTT (F)	1		psbF	77	26	TCT (S) => TTT (F)	1		psbF	77	26	TCT (S) => TTT (F)	1		psbF	77	26	TCT (S) => TTT (F)	1		psbF	77	26	TCT (S) => TTT (F)	1		psbF	77	26	TCT (S) => TTT (F)	1		psbF	77	26	TCT (S) => TTT (F)	1		psbF	77	26	TCT (S) => TTT (F)	1		psbF
	psbL	2	1	ACG (T) => ATG (M)	1		psbL	2	1	ACG (T) => ATG (M)	1		psbL	2	1	ACG (T) => ATG (M)	1		psbL	2	1	ACG (T) => ATG (M)	1		psbL	2	1	ACG (T) => ATG (M)	1		psbL	2	1	ACG (T) => ATG (M)	1		psbL	2	1	ACG (T) => ATG (M)	1		psbL	2	1	ACG (T) => ATG (M)	1		psbL
	rpl2	0					rpl2	0					rpl2	0					rpl2	0					rpl2	0					rpl2	0					rpl2	0					rpl2	0					rpl2
	rpl20	308	103	TCA (S) => TTA (L)	0.86		rpl20	308	103	TCA (S) => TTA (L)	0.86		rpl20	308	103	TCA (S) => TTA (L)	0.86		rpl20	308	103	TCA (S) => TTA (L)	0.86		rpl20	308	103	TCA (S) => TTA (L)	0.86		rpl20	308	103	TCA (S) => TTA (L)	0.86		rpl20	308	103	TCA (S) => TTA (L)	0.86		rpl20	308	103	TCA (S) => TTA (L)	0.86		rpl20
	rpl23	0					rpl23	0					rpl23	0					rpl23	0					rpl23	0					rpl23	0					rpl23	0					rpl23	0					rpl23
	rpoA	824	275	TCA (S) => TTA (L)	1		rpoA	824	275	TCA (S) => TTA (L)	1		rpoA	824	275	TCA (S) => TTA (L)	1		rpoA	824	275	TCA (S) => TTA (L)	1		rpoA	824	275	TCA (S) => TTA (L)	1		rpoA	824	275	TCA (S) => TTA (L)	1		rpoA	824	275	TCA (S) => TTA (L)	1		rpoA	824	275	TCA (S) => TTA (L)	1		rpoA
	rpoB	983	328	GCT (A) => GTT (V)	1		rpoB	983	328	GCT (A) => GTT (V)	1		rpoB	983	328	GCT (A) => GTT (V)	1		rpoB	983	328	GCT (A) => GTT (V)	1		rpoB	983	328	GCT (A) => GTT (V)	1		rpoB	983	328	GCT (A) => GTT (V)	1		rpoB	983	328	GCT (A) => GTT (V)	1		rpoB	983	328	GCT (A) => GTT (V)	1		rpoB
	rpoC1	508	170	CCC (P) => TCC (S)	1		rpoC1	508	170	CCC (P) => TCC (S)	1		rpoC1	508	170	CCC (P) => TCC (S)	1		rpoC1	508	170	CCC (P) => TCC (S)	1		rpoC1	508	170	CCC (P) => TCC (S)	1		rpoC1	508	170	CCC (P) => TCC (S)	1		rpoC1	508	170	CCC (P) => TCC (S)	1		rpoC1	508	170	CCC (P) => TCC (S)	1		rpoC1
		1589	530	GCA (A) => GTA (V)	0.86			1589	530	GCA (A) => GTA (V)	0.86			1589	530	GCA (A) => GTA (V)	0.86			1589	530	GCA (A) => GTA (V)	0.86			1589	530	GCA (A) => GTA (V)	0.86			1589	530	GCA (A) => GTA (V)	0.86			1589	530	GCA (A) => GTA (V)	0.86			1589	530	GCA (A) => GTA (V)	0.86
		1747	583	CCC (P) => TCC (S)	0.86			1747	583	CCC (P) => TCC (S)	0.86			1747	583	CCC (P) => TCC (S)	0.86			1747	583	CCC (P) => TCC (S)	0.86			1747	583	CCC (P) => TCC (S)	0.86			1747	583	CCC (P) => TCC (S)	0.86			1747	583	CCC (P) => TCC (S)	0.86			1747	583	CCC (P) => TCC (S)	0.86
		2042	681	CCA (P) => CTA (L)	1			2042	681	CCA (P) => CTA (L)	1			2042	681	CCA (P) => CTA (L)	1			2042	681	CCA (P) => CTA (L)	1			2042	681	CCA (P) => CTA (L)	1			2042	681	CCA (P) => CTA (L)	1			2042	681	CCA (P) => CTA (L)	1			2042	681	CCA (P) => CTA (L)	1
	rpoC2	716	239	ACG (T) => ATG (M)	0.86		rpoC2						rpoC2						rpoC2						rpoC2						rpoC2						rpoC2						rpoC2						rpoC2
		2084	695	GCA (A) => GTA (V)	1			2084	695	GCA (A) => GTA (V)	1			2084	695	GCA (A) => GTA (V)	1			2084	695	GCA (A) => GTA (V)	1			2084	695	GCA (A) => GTA (V)	1			2084	695	GCA (A) => GTA (V)	1			2084	695	GCA (A) => GTA (V)	1			2084	695	GCA (A) => GTA (V)	1
		3722	1241	TCG (S) => TTG (L)	0.86			3722	1241	TCG (S) => TTG (L)	0.86			3722	1241	TCG (S) => TTG (L)	0.86			3722	1241	TCG (S) => TTG (L)	0.86			3722	1241	TCG (S) => TTG (L)	0.86			3722	1241	TCG (S) => TTG (L)	0.86			3722	1241	TCG (S) => TTG (L)	0.86			3722	1241	TCG (S) => TTG (L)	0.86
	rps2	248	83	TCA (S) => TTA (L)	1		rps2	0					rps2	0					rps2	0					rps2	0					rps2	0					rps2	248	83	TCA (S) => TTA (L)	1		rps2	248	83	TCA (S) => TTA (L)	1		rps2
	rps8	0			1		rps8	0			1		rps8	0			1		rps8	0					rps8	0					rps8	0					rps8	0					rps8	0					rps8
	rps14	80	27	TCA (S) => TTA (L)	1		rps14	80	27	TCA (S) => TTA (L)	1		rps14	80	27	TCA (S) => TTA (L)	1		rps14	80	27	TCA (S) => TTA (L)	1		rps14	80	27	TCA (S) => TTA (L)	1		rps14	80	27	TCA (S) => TTA (L)	1		rps14	80	27	TCA (S) => TTA (L)	1		rps14	80	27	TCA (S) => TTA (L)	1		rps14
		149	50	CCA (P) => CTA (L)	1			149	50	CCA (P) => CTA (L)	1			149	50	CCA (P) => CTA (L)	1			149	50	CCA (P) => CTA (L)	1			149	50	CCA (P) => CTA (L)	1			149	50	CCA (P) => CTA (L)	1			149	50	CCA (P) => CTA (L)	1			149	50	CCA (P) => CTA (L)	1
	rps16	0					rps16	0					rps16	0					rps16	0					rps16	0					rps16	0					rps16	0					rps16	0					rps16
	ycf3	0					ycf3	0					ycf3	0					ycf3	0					ycf3	0					ycf3	0					ycf3	0					ycf3	0					ycf3
																																							0		0				0		0
[truncated: 9 more columns]
