# Supplementary material for: Phylogenomic insight into dysploidy, speciation, and plastome evolution of a small Mediterranean genus Reichardia (Cichorieae; Asteraceae)
Source: Sci Rep. 2022 Jun 30;12:11030. doi: 10.1038/s41598-022-15235-1 (PMC9247168; doi:10.1038/s41598-022-15235-1)
Supplement: Supplementary file 5 — Supplementary Table S3. [file 41598_2022_15235_MOESM5_ESM.xlsx]

## Sheet: Sheet1
	Supplementary Table 3. Results of EasyCodeML analyses of potentially evolving sites under positive selection in the protein-coding genes of eight Reichardia (R. albanica, R. crystallina,
			R. famarae, R. ligulata, R. gaditana, R. intermedia, R. picoroides, and R. tingitana) and two Launaea (L. arborescens and L. nudicaulis) chloroplast genomes.
			Singnificant posterior probability value for positively selected sites are indicated with * for >0.95 and ** >0.99.
			Note: np is number of parameters, lnL, the log-likelihod values, and LRT p-value, Likelihood Ratio Test p-value.
	Gene	Site model (SM)
		Model	np	Ln L	Estimates of parameters				Model compared	LRT P-value	Positive sites
	accD	M8	23	-2121.633767	p0=0.90279	p=0.00500	q=3.77361		M7 vs.M8	0.526171539	118 A 0.550,128 K 0.502,183 V 0.530,218 I 0.512,227 Q 0.528,230 Q 0.549,289 M 0.552,368 I 0.513,493 L 0.859
					(p1= 0.09721)	ω= 3.12755
		M7	21	-2122.275895	p=	0.03382	q=	0.12865			Not Allowed
	atpB	M8	23	-2111.281072	p0=0.92748	p=0.00500	q=1.45820		M7 vs.M8	0.433717881	22 A 0.520,43 N 0.536,46 V 0.844,48 K 0.551,53 A 0.516,223 Q 0.521,316 E 0.511,457 Q 0.525
					(p1= 0.07252)	ω= 4.23369
		M7	21	-2112.116433	p=	0.00500	q=	0.02368			Not Allowed
	atpE	M8	23	-554.473844	p0=0.97041	p=0.00500	q=2.26651		M7 vs.M8	0.402353993	14 I 0.856,54 N 0.570,93 Q 0.592
					(p1= 0.02959)	ω= 36.41044
		M7	21	-555.384267	p=	0.01329	q=	0.02862			Not Allowed
	matK	M8	23	-2293.589849	p0=0.99651	p=63.05540	q=99.00000		M7 vs.M8	0.723065837	6 S 0.745
					(p1= 0.00349)	ω= 22.24627
		M7	21	-2293.914104	p=	0.06728	q=	0.07811			Not Allowed
	ndhB	M8	23	-2072.828684	p0=0.00001	p=0.00500	q=2.09678		M7 vs.M8	0.250784820	1 M 0.862,2 I 0.862,3 W 0.862,4 H 0.862,5 V 0.862,6 Q 0.862,7 N 0.862,8 E 0.862,9 N 0.862,10 F 0.862,11 I 0.862,12 L 0.862,13 D 0.862,14 S 0.862,15 T 0.862,16 R 0.862,17 I 0.862,18 F 0.862,19 M 0.862,20 K 0.862,21 A 0.862,22 F 0.862,23 H 0.862,24 L 0.862,25 L 0.862,26 L 0.862,27 F 0.862,28 D 0.862,29 G 0.862,30 S 0.862,31 L 0.862,32 I 0.862,33 F 0.862,34 P 0.862,35 E 0.862,36 C 0.862,37 I 0.862,3…
					(p1= 0.99999)	ω= 999.00000
		M7	21	-2074.211844	p=	1.02103	q=	0.00500			Not Allowed
	ndhF	M8	23	-3192.491641	p0=0.83815	p=0.00906	q=1.51162		M7 vs.M8	0.714073772	119 H 0.510,524 M 0.805,594 T 0.719
					(p1= 0.16185)	ω= 1.60212
		M7	21	-3192.828410	p=	0.03862	q=	0.15650			Not Allowed
	ndhG	M8	23	-748.902533	p0=0.97939	p=0.00500	q=2.58610		M7 vs.M8	0.000639245	18 G 0.952*,90 F 0.991**,91 H 0.593
					(p1= 0.02061)	ω= 21.36457
		M7	21	-756.257756	p=	0.03232	q=	0.13163			Not Allowed
	psaI	M8	23	-142.875382	p0=0.00001	p=2.90754	q=0.00500		M7 vs.M8	0.521237233	1 M 0.728,2 T 0.729,3 T 0.728,4 L 0.962*,5 N 0.729,6 F 0.728,7 P 0.729,8 S 0.728,9 V 0.728,10 L 0.729,11 V 0.729,12 P 0.728,13 L 0.729,14 V 0.729,15 G 0.729,16 L 0.729,17 V 0.729,18 F 0.728,19 P 0.729,20 A 0.729,21 I 0.729,22 A 0.729,23 M 0.962*,24 A 0.728,25 S 0.728,26 L 0.729,27 F 0.728,28 L 0.728,29 H 0.729,30 V 0.728,31 Q 0.729,32 K 0.729,33 N 0.729,34 K 0.729,35 I 0.728,36 V 0.728
					(p1= 0.99999)	ω= 999.00000
		M7	21	-143.526932	p=	99.00000	q=	0.00500			Not Allowed
	psbH	M8	23	-298.305462	p0=0.95967	p=0.00500	q=1.95842		M7 vs.M8	0.057472483	1 M 0.697,2 A 0.697,3 T 0.698,4 Q 0.700,5 T 0.697,6 V 0.697,7 E 0.699,8 N 0.700,9 G 0.698,10 S 0.698,11 R 0.960*,12 S 0.698,13 G 0.698,14 P 0.699,15 R 0.699,16 R 0.700,17 T 0.697,18 T 0.697,19 V 0.698,20 G 0.699,21 D 0.989*,22 L 0.699,23 L 0.699,24 K 0.699,25 P 0.699,26 L 0.699,27 N 0.698,28 S 0.699,29 E 0.699,30 Y 0.699,31 G 0.698,32 K 0.699,33 V 0.698,34 A 0.697,35 P 0.698,36 G 0.699,37 W 0.700…
					(p1= 0.04033)	ω= 999.00000
		M7	21	-301.161911	p=	2.29690	q=	0.00500			Not Allowed
	psbJ	M8	23	-162.915837	p0=0.93820	p=0.00500	q=1.69751		M7 vs.M8	0.954694390	21 V 0.568
					(p1= 0.06180)	ω= 8.68373
		M7	21	-162.962201	p=	24.42966	q=	47.39573			Not Allowed
	psbZ	M8	23	-244.813675	p0=0.98062	p=0.00500	q=1.02399		M7 vs.M8	0.340251238	22 S 0.597
					(p1= 0.01938)	ω= 164.87133
		M7	21	-245.891746	p=	0.03195	q=	0.04365			Not Allowed
	rpl14	M8	23	-482.466050	p0=0.00001	p=6.18916	q=0.00500		M7 vs.M8	0.800770412	1 M 0.639,2 I 0.639,3 Q 0.639,4 P 0.639,5 Q 0.639,6 T 0.639,7 H 0.923,8 L 0.639,9 N 0.639,10 V 0.639,11 A 0.639,12 D 0.639,13 N 0.639,14 S 0.639,15 G 0.639,16 A 0.639,17 R 0.639,18 E 0.639,19 L 0.639,20 M 0.639,21 C 0.639,22 I 0.639,23 R 0.639,24 I 0.639,25 I 0.639,26 G 0.639,27 A 0.639,28 S 0.639,29 N 0.639,30 R 0.639,31 R 0.639,32 Y 0.639,33 A 0.639,34 H 0.639,35 I 0.639,36 G 0.639,37 D 0.639,3…
					(p1= 0.99999)	ω= 999.00000
		M7	21	-482.688231	p=	9.37039	q=	0.00500			Not Allowed
	rpl20	M8	23	-523.911808	p0=0.00001	p=0.00500	q=2.08359		M7 vs.M8	0.384904126	1 M 0.819,2 T 0.819,3 R 0.819,4 I 0.819,5 R 0.819,6 R 0.819,7 G 0.819,8 Y 0.819,9 I 0.819,10 A 0.819,11 R 0.819,12 R 0.819,13 R 0.819,14 R 0.819,15 T 0.819,16 K 0.819,17 I 0.819,18 R 0.819,19 L 0.819,20 F 0.819,21 A 0.819,22 S 0.819,23 S 0.819,24 F 0.819,25 R 0.984*,26 G 0.819,27 A 0.819,28 H 0.819,29 S 0.819,30 R 0.819,31 L 0.819,32 T 0.819,33 R 0.819,34 T 0.819,35 I 0.819,36 T 0.819,37 Q 0.819,…
					(p1= 0.99999)	ω= 999.00000
		M7	21	-524.866569	p=	1.71620	q=	0.00500			Not Allowed
	rpl22	M8	23	-684.976584	p0=0.88183	p=0.00500	q=1.68314		M7 vs.M8	0.643597338	139 H 0.774
					(p1= 0.11817)	ω= 1.96379
		M7	21	-685.417266	p=	0.03642	q=	0.15484			Not Allowed
	rpl23	M8	23	-381.819806	p0=0.99999	p=35.85996	q=99.00000		M7 vs.M8	1.000000000	65 I 0.518
					(p1= 0.00001)	ω= 1.00000
		M7	21	-381.819806	p=	35.86121	q=	99.00000			Not Allowed
	rpoC2	M8	23	-5986.721451	p0=0.80073	p=0.01626	q=2.30126		M7 vs.M8	0.883589227	988 Y 0.792
					(p1= 0.19927)	ω= 1.22419
		M7	21	-5986.845214	p=	0.04154	q=	0.17012			Not Allowed
	rps12	M8	23	-504.494994	p0=0.98278	p=0.00500	q=1.67121		M7 vs.M8	0.945493751	40 I 0.592
					(p1= 0.01722)	ω= 37.05823
		M7	21	-504.551042	p=	64.28535	q=	99.00000			Not Allowed
	ycf1	M8	23	-8250.446231	p0=0.92328	p=0.10154	q=0.10825		M7 vs.M8	0.044520746	160 Q 0.781,219 M 0.686,225 C 0.690,400 R 0.904,428 E 0.687,492 H 0.725,540 L 0.713,560 N 0.658,573 N 0.668,575 K 0.734,585 K 0.665,684 V 0.683,754 L 0.573,826 F 0.692,838 L 0.935,846 L 0.721,881 F 0.707,920 C 0.688,929 Q 0.712,1141 R 0.735,1187 F 0.694,1297 F 0.765,1458 K 0.810
					(p1= 0.07672)	ω= 3.47615
		M7	21	-8253.558031	p=	0.02040	q=	0.00827			Not Allowed
	ycf2	M8	23	-9554.618258	p0=0.92649	p=0.00500	q=1.87787		M7 vs.M8	0.005774440	212 L 0.558,223 R 0.549,226 R 0.559,391 S 0.556,403 R 0.536,516 Q 0.551,565 L 0.557,777 M 0.536,796 L 0.540,835 R 0.546,888 G 0.556,899 I 0.553,933 E 0.548,938 S 0.542,1110 S 0.536,1164 L 0.557,1181 Y 0.541,1251 L 0.556,1257 F 0.535,1279 F 0.911,1294 C 0.544,1421 P 0.544,1646 N 0.544,1650 G 0.545,1659 V 0.542,1686 E 0.546,1739 L 0.554,1745 V 0.555,1778 I 0.984*,1943 S 0.559,1962 P 0.545,1979 A 0.…
					(p1= 0.07351)	ω= 14.92891
		M7	21	-9559.772572	p=	0.01209	q=	0.00890			Not Allowed
	ycf15	M8	23	-264.859366	p0=0.00001	p=3.48171	q=0.00500		M7 vs.M8	0.408814407	1 M 0.729,2 R 0.729,3 V 0.729,4 Q 0.729,5 L 0.729,6 H 0.729,7 C 0.729,8 I 0.729,9 A 0.729,10 R 0.729,11 I 0.729,12 H 0.729,13 V 0.729,14 V 0.729,15 Y 0.729,16 L 0.729,17 K 0.729,18 E 0.729,19 V 0.729,20 D 0.729,21 L 0.729,22 L 0.729,23 A 0.962*,24 S 0.729,25 L 0.729,26 T 0.729,27 V 0.729,28 Q 0.729,29 S 0.729,30 S 0.729,31 S 0.729,32 R 0.729,33 R 0.962*,34 A 0.729,35 P 0.729,36 F 0.729,37 L 0.729…
					(p1= 0.99999)	ω= 999.00000
		M7	21	-265.753860	p=	1.34609	q=	0.00500			Not Allowed
