# Supplementary material for: Phylogenomic insight into dysploidy, speciation, and plastome evolution of a small Mediterranean genus Reichardia (Cichorieae; Asteraceae)
Source: Sci Rep. 2022 Jun 30;12:11030. doi: 10.1038/s41598-022-15235-1 (PMC9247168; doi:10.1038/s41598-022-15235-1)
Supplement: Supplementary file 6 — Supplementary Table S4. [file 41598_2022_15235_MOESM6_ESM.xlsx]

## Sheet: Sheet1
	Supplementary Table 4 . The results of MBASR (MrBayes Ancestral States with R) analyses based on Plastome and nrDNA ITS sequences for Reichardia and closely related species.
		State probabilities are calculated as the means of post-filtered generations from the MrBayes MCMC sampler. Probabilities across any row in the results table will sum to 1.
		Node numbers correspond to the input tree and the first node number will follow in succession with the numbers of tree tips.
		a. mapped onto 19 Plastome sequences
		Node numbers	Probabilities of basic chromosome numbers
			2n=14	2n=16	2n=18	2n=32	4n=36
		nodeP20	0.199809	0.199794	0.200784	0.199796	0.199817
		nodeP21	0.195812	0.192041	0.21113	0.192454	0.208562
		nodeP22	0.10467	0.104474	0.304738	0.116694	0.369424
		nodeP23	0.0266263	0.0266201	0.883514	0.0271544	0.0360852
		nodeP24	0.00029095	0.00029094	0.998778	0.00029256	0.00034804
		nodeP25	0.100455	0.100305	0.267066	0.115572	0.416602
		nodeP26	0.00496857	0.0049685	0.377784	0.607047	0.00523211
		nodeP27	0.0204636	0.020461	0.0275869	0.0210087	0.91048
		nodeP28	0.000748	0.00074792	0.00089112	0.00076112	0.996852
		nodeP29	0.198701	0.193634	0.210174	0.193426	0.204065
		nodeP30	0.21409	0.189363	0.216088	0.189304	0.191155
		nodeP31	0.172656	0.246368	0.273921	0.153481	0.153574
		nodeP32	0.174553	0.222078	0.302843	0.150228	0.150297
		nodeP33	0.796379	0.121585	0.0283297	0.0268527	0.0268538
		nodeP34	0.00015667	0.999365	0.00016794	0.00015507	0.00015508
		nodeP35	7.09e-06	0.999971	7.45e-06	7.06e-06	7.06e-06
		nodeP36	5.63e-06	0.999977	5.63e-06	5.63e-06	5.63e-06
		nodeP37	2.409e-05	0.999904	2.409e-05	2.409e-05	2.409e-05
		b. mapped onto 26 nrDNA ITS sequences
		Node numbers	Probabilities of basic chromosome numbers
			2n=14	2n=16	2n=18	2n=32	4n=36
		node27	0.192777	0.191664	0.232155	0.191153	0.19225
		node28	0	0	1	0	0
		node29	0.197251	0.173105	0.27943	0.162975	0.18724
		node30	0.20438	0.165937	0.276925	0.160089	0.19267
		node31	0.109319	0.105529	0.302349	0.126869	0.355934
		node32	0.104256	0.102153	0.413241	0.140017	0.240333
		node33	3.265e-05	3.255e-05	0.473035	0.526863	3.725e-05
		node34	3.18e-06	3.17e-06	0.475453	0.524537	3.39e-06
		node35	1.1e-06	1.09e-06	0.475517	0.52448	1.17e-06
		node36	0.00703191	0.00701118	0.970043	0.00741781	0.00849633
		node37	0.00145557	0.0014535	0.993961	0.00150127	0.00162852
		node38	0.00036152	0.00036142	0.998541	0.00036428	0.00037146
		node39	0.236768	0.16188	0.265709	0.158389	0.177254
		node40	0.0964733	0.191403	0.564685	0.0731825	0.0742568
		node41	0.152994	0.542644	0.171939	0.0660974	0.0663257
		node42	0.00024852	0.999096	0.00025854	0.00019832	0.00019844
		node43	4.5e-07	0.999998	4.6e-07	4.1e-07	4.1e-07
		node44	3.5e-07	0.999999	3.5e-07	3.2e-07	3.2e-07
		node45	9.53e-06	0.999963	9.66e-06	8.81e-06	8.81e-06
		node46	0.230502	0.522463	0.118339	0.0642882	0.0644079
		node47	1	1e-08	1e-08	0	0
		node48	1e-08	1	0	0	0
		node49	0.0334593	0.0509645	0.857346	0.0290275	0.0292025
		node50	0.0144569	0.0159731	0.941422	0.0140668	0.0140809
		node51	0.00640656	0.00782745	0.973678	0.00603765	0.0060502
