# Supplementary material for: Phylogenomic insight into dysploidy, speciation, and plastome evolution of a small Mediterranean genus Reichardia (Cichorieae; Asteraceae)
Source: Sci Rep. 2022 Jun 30;12:11030. doi: 10.1038/s41598-022-15235-1 (PMC9247168; doi:10.1038/s41598-022-15235-1)
Supplement: Supplementary file 7 — Supplementary Table S5. [file 41598_2022_15235_MOESM7_ESM.xlsx]

## Sheet: Sheet1
	Supplementary Table 5. The accession numbers of plastomes and nrDNA ITS sequences downloaded from GenBank for the reconstruction of phylogenetic trees of Reichardia and closely related species.
	Species	GenBank Accession numbers
		plastome	ITS
	the genus Reichardia
	Reichardia albanica		MF114126
	Reichardia dichotoma		MF114121, LT722054
	Reichardia macrophylla		MF114123
	Reichardia intermedia		KU586742, AJ633304
	Reichardia picroides		KU586743, MF114120
	Reichardia ligulata	NC051919	MF114118
	Reichardia crystallina		MF114125
	Reichardia gaditana		MF114122, KU586741
	Reichardia tingitana		AJ633303
	the genus Launaea
	Launaea arborescens		L48145, L48146
	Launaea nudicaulis		KX643632
	the genus Sonchus s.l., subgenus Dendrosonchus
	Sonchus webbii	NC042383	AH014985
	Sonchus canariensis	NC042381	AH015018
	Sonchus acaulis	NC042382	L48289, L48290, L48287, L48288
	the genus Sonchus s.l., subgenus Sonchus
	Sonchus oleraceus	NC048452	AY458001, AY458002
	Sonchus asper	MK371015	AY458003, AY458004
	the genus Sonchus s.l., subgenus Dendroseris
	Sonchus beteroanus (former Dendroseris berteroana)	MK371014
	Sonchus brassicifolius (Dendroseris litoralis)	MK371011	AJ633305
	Sonchus pruinatus (Dendroseris pruinata)	MK371005
	Outgroup
	Lactuca sativa	DQ383816	MT002887, AY504693
